# Supplementary material for: Comprehensive integrated single-cell RNA sequencing analysis of brain metastasis and glioma microenvironment: Contrasting heterogeneity landscapes
Source: PLoS One. 2024 Jul 26;19(7):e0306220. doi: 10.1371/journal.pone.0306220 (PMC11280140; doi:10.1371/journal.pone.0306220)
Supplement: S1 Data — (XLSX) [file pone.0306220.s006.xlsx]

## Sheet: cluster1
gene	avg_log2FC
PEG10	1.80785
DLX6-AS1	1.72441
SOX4	1.71836
MEST	1.64645
RBP1	1.56605
STMN2	1.50447
WFDC2	1.49689
DLX5	1.49363
TUBB2B	1.487
RPS4Y1	1.42261
TUBA1A	1.37045
SEC61G	1.33171
HES6	1.32179
CD24	1.32129
MARCKSL1	1.30489
PRDX2	1.27744
SOX11	1.27715
GRP	1.27263
ISL1	1.24606
TFF3	1.23547
ASCL1	1.22425
MDK	1.2028
MLLT11	1.19656
STMN1	1.18618
FXYD6	1.17926
TAGLN3	1.17225
TTC9B	1.15758
NRXN1	1.1533
PCSK1N	1.14413
KRT19	1.14291
ZNF428	1.13293
PAFAH1B3	1.11925
SYT1	1.10149
CELF4	1.09717
TUBB	1.09615
NGFRAP1	1.08897
TTC3	1.08379
MAP2	1.07439
CLDN3	1.06403
BEX1	1.05929
H3F3A	1.05463
EPCAM	1.03682
UBE2S	0.99552
DLL3	0.993369
NFIB	0.991781
H1FX	0.991438
SEC11C	0.985177
YWHAQ	0.983456
AP1S2	0.982333
PTPRZ1	0.979595
DLK1	0.978027
CKB	0.974838
SUMO2	0.970279
TNNT1	0.969173
RCN2	0.968137
CRMP1	0.965533
TUBB2A	0.962122
YBX1	0.958092
AES	0.945816
SPINT2	0.941141
HMGN2	0.940241
KRT18	0.932855
MAP1B	0.925688
IGFBP5	0.923708
DCX	0.914816
CRABP1	0.914494
MEIS2	0.905771
PPP1R14B	0.896821
TMSB15A	0.895259
STRA13	0.887678
ELAVL4	0.887432
SCG3	0.884331
NDUFB11	0.871466
GNG3	0.868414
MIF	0.863061
TUBA1B	0.862284
ELAVL3	0.861347
HN1	0.859425
BNIP3	0.857018
SRSF9	0.847444
MZT2B	0.846224
GSTP1	0.844539
CARHSP1	0.841502
CHCHD2	0.839509
HDAC2	0.828563
LINC01551	0.822256
MCM7	0.817078
C1orf61	0.816117
LSM4	0.815626
IGFBP2	0.814965
GNG4	0.814647
UQCRH	0.814613
KRT8	0.814544
ENO1	0.813297
GAPDH	0.812562
CENPV	0.811201
SDC1	0.80992
TSPAN13	0.802781
SNRPD1	0.80068
ACTG1	0.799967

## Sheet: cluster2
gene	avg_log2FC
CCL4L2	4.47394
C1QB	4.32144
CCL3L1	4.01496
C1QC	4.00389
CD74	3.98849
APOC1	3.98382
IL1B	3.92789
CCL3L3	3.91069
C1QA	3.77463
HLA-DRA	3.7683
CCL4	3.74328
C3	3.57172
OLR1	3.45432
SPP1	3.45278
APOE	3.32551
TYROBP	3.29736
MS4A7	3.27832
CTSB	3.24293
CD83	3.23005
CCL3	3.15094
FCER1G	3.04315
HLA-DPA1	3.0152
AIF1	2.93591
GPR183	2.89963
RGS1	2.86823
CSF1R	2.85692
HLA-DRB1	2.85522
HLA-DPB1	2.76914
FCGR3A	2.75057
CYBB	2.72845
CD14	2.71373
MS4A6A	2.6907
TREM2	2.67568
CX3CR1	2.63139
HLA-DRB6	2.61454
RNASET2	2.5915
BAG3	2.58287
CH25H	2.56131
HSPA6	2.50124
HLA-DMB	2.49217
PLXDC2	2.47941
KLF2	2.39046
LAPTM5	2.38256
PSAP	2.37963
SGK1	2.37609
HMOX1	2.37086
PLIN2	2.36446
GPX1	2.35828
MSR1	2.35738
KCTD12	2.34792
HSPA1B	2.3439
FTL	2.34236
MAFB	2.33227
VSIG4	2.2903
CTSS	2.27416
SERPINE1	2.27125
HSPH1	2.26792
FTLP3	2.25912
SLCO2B1	2.25012
CXCL3	2.24169
HBEGF	2.23817
HSPA1A	2.23413
NR4A3	2.21068
IL1RN	2.20694
PPP1R15A	2.17718
OTUD1	2.14841
TNF	2.14339
IER5	2.13883
NR4A2	2.12692
MS4A4A	2.11068
ZFP36L1	2.10711
FCGR2A	2.0925
CDKN1A	2.06762
CCL2	2.05972
KLF6	2.05906
HLA-DQA1	2.0542
LILRB4	2.02837
LPAR6	2.01315
DAB2	2.01171
MAF	2.00681
PLEK	2.00576
CD163	1.99428
GPNMB	1.98231
HLA-DMA	1.98026
SRGN	1.97062
SAT1	1.95976
OLFML3	1.95786
SERPINB9	1.94162
BHLHE41	1.93753
ALOX5AP	1.93564
CCL20	1.93541
MFSD1	1.92885
HAMP	1.92055
IER3	1.91936
NFKBIA	1.91806
FYB1	1.88901
NPC2	1.88406
FCGRT	1.87785
CD84	1.87578
GRN	1.87223

## Sheet: cluster3
gene	avg_log2FC
HIST1H4C	3.40717
TOP2A	3.2677
CENPF	3.16476
UBE2C	3.00297
NUSAP1	2.59749
HMGB2	2.57214
MKI67	2.55197
UBE2S	2.45537
SMC4	2.43498
TUBA1B	2.41519
PTTG1	2.28697
PRC1	2.25333
BIRC5	2.21803
HMGN2	2.07605
TPX2	2.05787
NUF2	2.0018
ASPM	1.98985
GTSE1	1.94663
CKS1B	1.93857
UBE2T	1.93574
ARL6IP1	1.8493
CDKN2C	1.82447
TUBB	1.81983
CDC20	1.81764
H1FX	1.80816
CCNB1	1.80102
RRM2	1.78938
H2AFZ	1.76435
KPNA2	1.73948
STMN1	1.68998
TYMS	1.65131
HIST1H1C	1.65017
HMGB1	1.64749
USP1	1.64392
PBK	1.64153
HMGB3	1.63829
CDK1	1.62322
CLSPN	1.59671
CKAP2	1.58437
CDKN3	1.58068
CENPU	1.57415
NDC80	1.56171
DDX39A	1.54557
ASF1B	1.53744
DEK	1.51851
CKAP2L	1.51716
CDKN2D	1.51622
MAD2L1	1.5123
TMPO	1.50657
HN1	1.49242
CKS2	1.491
TUBB4B	1.48717
CCNB2	1.47853
SPC25	1.47812
FBXO5	1.4618
RNASEH2A	1.46159
CENPE	1.45701
RHEB	1.44782
CDCA8	1.44689
DTYMK	1.44122
DLGAP5	1.42658
SMC2	1.40334
CENPA	1.40172
CDCA5	1.39942
H2AFX	1.37185
EZH2	1.35921
CALM2	1.35319
SAE1	1.32789
KIFC1	1.32267
MELK	1.31586
KIF2C	1.31319
FAM111B	1.30018
FAM64A	1.29733
CCDC34	1.29673
PSIP1	1.29162
H2AFV	1.28711
MAD2L2	1.2844
PCNA	1.27552
NGFRAP1	1.26788
DCTN3	1.25375
AURKB	1.24447
H3F3A	1.2423
ACYP1	1.23659
PLK1	1.23012
SAC3D1	1.22688
DLX5	1.2187
PRDX2	1.21536
ASRGL1	1.21523
ZWINT	1.21452
PAFAH1B3	1.21299
SIVA1	1.20663
TUBB2B	1.20444
KIF22	1.203
SNRPD1	1.19918
HJURP	1.19662
PEG10	1.19535
ECT2	1.18611
KIF4A	1.18443
DBF4	1.18054
SGOL2	1.17842

## Sheet: cluster4
gene	avg_log2FC
FGG	3.66927
SCGB3A1	3.60515
S100A6	3.20815
MUC1	2.86954
SLC34A2	2.8159
AGR2	2.6327
S100A10	2.61529
ELF3	2.51089
NAPSA	2.46633
SFTA2	2.4018
LGALS3	2.32302
SPRR1B	2.294
CXCL17	2.22566
SLPI	2.20426
TXNDC17	2.16953
OCIAD2	2.12593
FTH1	2.10471
ANXA2	2.00783
CSTB	1.94107
SDC4	1.92522
TMC5	1.92165
RPL18A	1.87483
SPINK1	1.85849
ATP1B1	1.83939
CLDN4	1.82569
NEAT1	1.82556
FXYD3	1.80897
CTNNB1	1.80182
AREG	1.79041
C1orf56	1.7901
S100A9	1.78094
PDZK1IP1	1.7469
C8orf4	1.72794
CEACAM6	1.7245
S100A13	1.70955
TCEB2	1.70476
MT1E	1.69012
CRABP2	1.68089
S100A14	1.67966
RPS2	1.65054
UBA52	1.64487
ERO1A	1.64423
B4GALT1	1.62285
MGST1	1.60465
RPS18	1.58375
SFTPA1	1.58077
TM4SF1	1.57407
KRT19	1.56182
GPRC5A	1.5551
SPRR2D	1.54935
RPL13	1.54259
AZGP1	1.53846
SPTSSA	1.53845
GNB2L1	1.53805
KRT8	1.52874
JTB	1.52478
TXN	1.52413
C15orf48	1.52388
FAM177A1	1.5134
PPP1CB	1.50945
KRT7	1.50688
FGB	1.50626
SFTPA2	1.48668
KRT18	1.47338
RPL12	1.45351
ARF6	1.44621
EEF2	1.44325
UQCR10	1.40243
S100A2	1.37539
SMIM22	1.37269
MT2A	1.37222
PHKG1	1.36985
TMSB10	1.36353
RAB11FIP1	1.3575
RPS15A	1.35355
NBEAL1	1.34681
VAMP5	1.32905
KDELR2	1.32496
CDC42SE1	1.32277
CYB5A	1.31148
VAMP8	1.31133
PRELID1	1.2913
ATP5E	1.27177
STEAP4	1.26018
GUK1	1.25644
ALDOA	1.25595
RPS23	1.24959
BST2	1.24423
SLC22A31	1.24053
IFI27	1.23991
VSIG1	1.23862
RPL10	1.23198
RPL8	1.22345
TIMM13	1.20618
MMP24-AS1	1.20278
SELM	1.19905
CLDN7	1.19235
SRD5A3	1.19095
RPL36AL	1.19084
RPS14	1.18502

## Sheet: cluster5
gene	avg_log2FC
PLP1	6.6007
MAG	4.68488
TF	4.64484
CLDND1	4.45583
CRYAB	4.39385
CNP	4.3938
PTGDS	4.35379
ERMN	4.23163
MOBP	4.15621
APLP1	4.06211
QDPR	3.9547
TMEM144	3.88979
APOD	3.84242
MOG	3.76539
CAMK2N1	3.75211
CLDN11	3.71969
PLEKHB1	3.66899
PPP1R14A	3.61492
MAL	3.50272
CARNS1	3.42445
SCD	3.4211
CNDP1	3.39464
UGT8	3.39446
CNTN2	3.38958
S100B	3.30814
MYRF	3.29118
MBP	3.24615
ENPP2	3.22077
EDIL3	3.18052
45173	3.14675
GPM6B	3.08717
PIP4K2A	3.07101
GSN	3.06794
FEZ1	3.06063
ABCA2	3.03803
GPRC5B	2.98969
LHPP	2.94485
CSRP1	2.94033
ANLN	2.92238
PMP22	2.89079
FGFR2	2.88007
PLLP	2.86553
TPPP	2.82865
HSPA2	2.82777
SLC44A1	2.82738
APP	2.81364
DPYSL2	2.79887
TSC22D4	2.76803
SORT1	2.75097
RAPGEF5	2.7508
SOX2-OT	2.7473
PCDH9	2.74321
AIF1L	2.72391
SPOCK3	2.71376
SLC12A2	2.70198
AMER2	2.70158
STMN4	2.68974
FAIM2	2.68348
RNASE1	2.62377
KCNMB4	2.6215
CDK18	2.61581
SLC48A1	2.61298
LANCL1	2.61061
SLAIN1	2.60426
MAP7	2.59445
ZDHHC9	2.5857
BCAS1	2.56665
GNAO1	2.5642
MYLK	2.56081
TTLL7	2.53248
OPALIN	2.52393
SIRT2	2.51825
FA2H	2.50038
KLK6	2.49643
EFHD1	2.49522
ANKS1B	2.48779
LAMP2	2.47129
SLC24A2	2.46921
SECISBP2L	2.45061
TRIM2	2.41472
TMEM151A	2.39143
PLA2G16	2.3604
SHTN1	2.36038
45177	2.3481
NKX6-2	2.34692
MAP1A	2.32327
QKI	2.32085
CA2	2.31769
ARHGAP23	2.31336
FAM107B	2.30778
ENDOD1	2.26953
GAS7	2.22881
ELOVL1	2.2285
IGSF8	2.22419
CERCAM	2.20488
GJB1	2.18383
PTPRD	2.17241
CBR1	2.14819
CDKN1C	2.14545
LARP6	2.14144

## Sheet: cluster6
gene	avg_log2FC
IL32	3.30531
LTB	3.25981
IL7R	3.22854
TRAC	2.96598
CD52	2.69669
S100A4	2.6044
CD3D	2.57087
CD2	2.50616
TRBC1	2.46008
CXCR4	2.393
TRBC2	2.36895
TSC22D3	2.19825
CD7	2.11636
CD3E	2.08938
BATF	2.02406
CORO1A	2.00721
BIRC3	2.0067
CYTIP	1.961
BTG1	1.93146
KLRB1	1.85575
RPL41	1.8432
IL2RG	1.84234
CREM	1.83988
CD69	1.83301
ICOS	1.79685
TNFRSF4	1.77684
FXYD5	1.75936
ISG20	1.75509
TNFRSF18	1.74895
HLA-A	1.74146
RPS29	1.72211
DUSP4	1.7218
CTLA4	1.71548
B2M	1.71063
CD3G	1.70417
CD48	1.69792
RPL21	1.6883
HCST	1.66901
RPS27	1.66693
SPOCK2	1.65467
ETS1	1.63959
IFITM1	1.61819
RAC2	1.612
ANXA1	1.59708
RPL36A	1.59556
ARHGDIB	1.59323
TIGIT	1.58458
FYB	1.57969
RPL30	1.57765
GLTSCR2	1.56843
TPT1	1.56118
RPL17	1.55667
PTPRC	1.55588
RPS10	1.5513
CD27	1.54686
LCK	1.54609
CRIP1	1.54203
EEF1A1	1.53123
RPS12	1.52772
GIMAP7	1.5221
HLA-B	1.51699
ARID5B	1.51445
RPS28	1.51397
RPSA	1.50251
RPLP2	1.48906
TXNIP	1.48785
ELF1	1.46635
RPL34	1.46071
GMFG	1.45896
RPS15A	1.44019
DDIT4	1.42722
RPL28	1.41595
ICAM3	1.41022
RHOH	1.40423
IL2RA	1.39749
EEF1D	1.39529
CCR7	1.39362
RPL26	1.38843
ACAP1	1.38261
CD247	1.36935
MYL12A	1.35312
RPL13A	1.34473
ZFP36L2	1.34454
RPL23A	1.34079
RPS25	1.33424
HLA-C	1.33375
RPS3	1.3288
RPS17	1.32462
RPL32	1.32459
RPL13	1.3243
STK17B	1.3186
RPS6	1.3041
RPL9	1.30306
CD37	1.30085
SAMSN1	1.29084
RPL3	1.28958
RPS4X	1.26844
CD53	1.26035
TRAT1	1.24551
RPL14	1.24307

## Sheet: cluster7
gene	avg_log2FC
CAPS	2.41746
CETN2	2.33929
C9orf24	2.2965
CLU	2.27831
ATP5F1E	2.17203
MT-ATP8	2.04404
C1orf194	2.03603
NNAT	1.88947
HES1	1.87333
FAM183A	1.7613
ATP5MF	1.74006
SOX2	1.7379
ATP5ME	1.73364
C1orf61	1.69026
MT-ND4L	1.65361
ATP5MG	1.63589
ATP5MC2	1.6293
BEX3	1.57808
ATP5PF	1.57798
ATP5MPL	1.5671
ATP5MC3	1.55025
RSPH1	1.54659
ROMO1	1.52807
PIFO	1.52379
AQP4	1.50774
GADD45G	1.50296
NTRK2	1.49883
ATP5F1B	1.48624
CTGF	1.47613
ATP5MD	1.47466
AGT	1.45263
MT-RNR2	1.42865
GFAP	1.4207
BEX1	1.41455
GATM	1.41046
ATP5PO	1.39482
ATP5PD	1.37591
CCDC173	1.36611
MT3	1.36159
MT-TV	1.34389
MTATP6P1	1.33613
MT-RNR1	1.33077
PCSK1N	1.32781
GPM6A	1.32414
CCDC146	1.32407
GJA1	1.32161
ATP5IF1	1.31428
LRRIQ1	1.31084
IQCG	1.30552
AL121899.1	1.30283
IK	1.30118
C11orf88	1.28994
LINC00844	1.28403
MNS1	1.27057
ATP1A2	1.24406
TCEAL9	1.24199
KIF9	1.24136
METTL7A	1.23926
ATP5F1A	1.23465
AK1	1.22896
DTNA	1.19947
SNHG6	1.18513
SELENOW	1.17631
CCDC181	1.17575
TBCA	1.17428
ELOB	1.16867
STMP1	1.16264
LRRC75A-AS1	1.16166
RBMX	1.15118
C5orf49	1.1451
RACK1	1.13523
PCP4	1.13229
SCG3	1.13053
EMP1	1.12387
OLIG1	1.1189
RPS27L	1.11887
HSPB8	1.11473
SPAG1	1.11011
COPS9	1.09562
NIPSNAP2	1.09219
ADGRG1	1.08615
CBX3	1.08515
DSTN	1.07627
ETV1	1.07397
FAM107A	1.07286
C9orf116	1.06247
LARP7	1.05786
SUCLG1	1.05699
COX7C	1.05129
FAM229B	1.04333
MT-TP	1.04183
SEM1	1.04077
PSPHP1	1.02931
UQCRB	1.01925
TCEAL4	1.01465
LRRC28	1.01455
UQCRQ	1.01312
PABPC1	1.01241
NME5	1.01106
SCRG1	1.00838

## Sheet: cluster8
gene	avg_log2FC
CCL5	4.55338
NKG7	4.34273
GNLY	3.72633
GZMA	3.54495
GZMK	3.33981
GZMB	3.23849
CST7	2.87332
GZMH	2.7912
CD2	2.71108
CD3D	2.63775
TRBC2	2.62628
CD8A	2.59693
IFNG	2.59605
CD52	2.53829
HCST	2.4393
CXCR4	2.4357
CD7	2.39172
KLRD1	2.36644
TRAC	2.29644
DUSP4	2.28561
CD3E	2.28139
PRF1	2.26999
IL32	2.26656
TRBC1	2.2447
DUSP2	2.20419
CTSW	2.12158
XCL2	2.12098
CORO1A	1.98731
CRTAM	1.98442
PTPRC	1.96253
RUNX3	1.95315
CD3G	1.93255
IFITM1	1.87903
IL2RG	1.87861
APOBEC3G	1.86316
HLA-A	1.84749
RAC2	1.80326
CD69	1.74489
CD8B	1.70105
BTG1	1.68801
CREM	1.6712
TSC22D3	1.65707
HLA-B	1.65571
ETS1	1.65465
LSP1	1.65135
B2M	1.65012
SH2D1A	1.62819
AC092580.4	1.62409
HLA-C	1.61264
CD27	1.60579
GIMAP7	1.59955
TUBA4A	1.5948
CD48	1.58864
RARRES3	1.58371
ARHGDIB	1.57661
RPS27	1.57056
CYTIP	1.54822
RPS29	1.53844
S100A4	1.5316
ISG20	1.52277
LCK	1.51657
CD247	1.46247
RPL41	1.45726
ACAP1	1.43411
ZFP36L2	1.42561
EVL	1.42339
CRIP1	1.42204
KLRB1	1.41981
CD96	1.40998
GZMM	1.40765
IKZF3	1.4055
STK17B	1.38105
SH3BGRL3	1.35922
SLA	1.35639
LAG3	1.34907
GMFG	1.32752
PSMB9	1.32298
RPS15A	1.32253
COTL1	1.3184
MYL12A	1.31719
HLA-F	1.31156
ELF1	1.31093
CLIC3	1.28862
PYHIN1	1.28659
CLEC2B	1.28641
RGCC	1.28627
FYB	1.28493
TRAT1	1.28035
TRGC2	1.27655
PSME1	1.24237
STK17A	1.24196
RPL23A	1.22254
CYBA	1.22167
LCP1	1.20642
IL7R	1.2012
TNFAIP3	1.19911
RPL30	1.19265
EEF1D	1.1905
RPL21	1.1828
PTPN22	1.18261

## Sheet: cluster9
gene	avg_log2FC
IGHG1	5.53136
IGKC	5.44471
TAOK1	5.34169
IGLC3	5.32571
IGLC2	4.98941
MALAT1	1.49994
DST	1.37194
NKTR	1.33205
NOVA1	1.30572
SMG1	1.26406
XBP1	1.25003
CMC2	1.22959
ATN1	1.16841
PNISR	1.1226
CHD7	1.04689
ANKRD36C	1.0372
WSB1	1.02722
MACF1	1.02489
RBM5	0.998522
POGZ	0.993081
CCDC88A	0.971635
SPTAN1	0.971195
LUC7L3	0.948398
SETD5	0.941047
CCNL2	0.936837
REV3L	0.931153
CCDC14	0.91288
HSPH1	0.911812
RBM6	0.909502
SPAG9	0.889455
SSR4	0.869821
MDM4	0.856915
SYNE2	0.851387
PAXBP1	0.838154
PRPF4B	0.828234
SFPQ	0.80708
RBBP6	0.794731
PPP1R10	0.793848
KMT2A	0.777284
VPS13C	0.777228
SRSF11	0.768096
FYN	0.759358
RRBP1	0.758145
TSPYL2	0.755965
UPF2	0.75435
N4BP2L2	0.748254
SRRM2	0.74159
ANKRD12	0.734917
RBM25	0.734791
EML4	0.727442
ZRANB2	0.71585
PTMS	0.702597
TNRC6A	0.695357
ARGLU1	0.694455
BIRC6	0.683758
NUFIP2	0.682439
KMT2C	0.678128
ZBTB20	0.669909
CREBZF	0.664698
ZCCHC11	0.661576
THUMPD3-AS1	0.655604
CCAR1	0.654945
BPTF	0.652843
CHORDC1	0.652406
SUGP2	0.649296
CPSF6	0.646787
SORL1	0.64428
PFKFB3	0.643499
YME1L1	0.641958
AKAP9	0.641673
PRRC2A	0.640353
ARHGAP21	0.637878
CELF2	0.634788
MARK3	0.633117
FUS	0.632747
BOD1L1	0.631561
ATF7IP	0.629812
AKAP13	0.624753
IPO9	0.624084
USP15	0.623933
CPEB4	0.617172
MSI2	0.615935
RSRP1	0.615669
ATM	0.613859
GOLGB1	0.598574
GOLGA4	0.593313
PRRC2C	0.590981
ASH1L	0.59024
MAP2	0.5819
EIF4G3	0.580709
DDX17	0.580182
TCF25	0.572117
NCAM1	0.572049
ARIH1	0.569859
WAC	0.566976
TIAL1	0.5669
AAK1	0.563274
KDM5A	0.561835
MGEA5	0.561291
JMJD1C	0.556814

## Sheet: cluster10
gene	avg_log2FC
MGP	5.09265
IGFBP7	5.05825
TAGLN	4.87132
DCN	4.60679
COL1A1	4.45328
RGS5	4.41133
ACTA2	4.234
CALD1	4.10965
COL3A1	4.07934
MYL9	4.01001
BGN	4.00574
NDUFA4L2	3.83919
COL1A2	3.81681
FN1	3.79199
SPARC	3.76638
COL4A1	3.64948
TPM2	3.41612
LUM	3.38751
COL4A2	3.35752
IGFBP4	3.14697
TIMP1	3.09226
THY1	2.85794
COL6A2	2.84427
UACA	2.81828
HIGD1B	2.81771
SPARCL1	2.8036
NOTCH3	2.80109
IFITM3	2.78417
PCOLCE	2.67705
FBLN1	2.61362
COL18A1	2.57737
FILIP1L	2.54107
TPM1	2.48817
TIMP3	2.44855
LGALS1	2.38746
NR2F2	2.3379
COL6A1	2.32722
MIR4435-2HG	2.3156
PDGFRB	2.28914
ADIRF	2.28496
C11orf96	2.27175
C1R	2.26424
FRZB	2.22847
ATP1A2	2.22833
IFITM1	2.20176
PRELP	2.19971
SOD3	2.16073
VIM	2.15305
SERPING1	2.14087
PLXDC1	2.10797
MFGE8	2.08001
FSTL1	2.07575
LHFP	2.07121
EPAS1	2.03503
CTGF	2.01419
C1S	1.97507
IGFBP2	1.95987
GGT5	1.94984
CYR61	1.92308
NID1	1.91997
COL5A2	1.91051
SELM	1.88873
CCDC102B	1.88651
IGFBP5	1.8699
ARHGAP29	1.86035
SPON2	1.83497
SERPINH1	1.82629
ITGA1	1.8179
MXRA8	1.81185
APOD	1.803
EPS8	1.79059
CFH	1.78978
MCAM	1.78517
NNMT	1.77154
SERPINF1	1.76617
ASPN	1.76198
ITGB1	1.73719
PLAC9	1.72527
CAV1	1.72103
LAMA4	1.69068
CTHRC1	1.67676
COL6A3	1.66646
DKK3	1.65336
MYO1B	1.65057
CYP1B1	1.63281
TINAGL1	1.63159
SMOC2	1.61589
CCDC3	1.6142
LINC00152	1.6141
SDC2	1.60072
PPP1R14A	1.57558
TFPI	1.55456
ID3	1.55431
CD248	1.54297
S1PR3	1.54048
DSTN	1.53496
CD59	1.52315
ISLR	1.51546
GNG11	1.50864
COX7A1	1.50836

[truncated: 5 more sheets: cluster11, cluster12, cluster13, cluster14, cluster15]
