# Supplementary material for: Comprehensive integrated single-cell RNA sequencing analysis of brain metastasis and glioma microenvironment: Contrasting heterogeneity landscapes
Source: PLoS One. 2024 Jul 26;19(7):e0306220. doi: 10.1371/journal.pone.0306220 (PMC11280140; doi:10.1371/journal.pone.0306220)
Supplement: S2 Data — (XLSX) [file pone.0306220.s007.xlsx]

## Sheet: cluster1
gene	avg_log2FC
SCGB1D2	4.51075
SCGB2A2	4.48121
SCGB2A1	4.21941
RPL19	3.13174
MIEN1	3.10472
MGP	3.02465
AGR2	2.71001
CRIP1	2.58114
KRT19	2.57705
SLC39A6	2.52439
CRABP2	2.48112
KRT8	2.38139
RPL23	2.18094
ERBB2	2.16246
KRT18	2.1269
CISD3	2.08138
FTH1	2.03797
SMIM22	2.00631
XBP1	1.96756
MIF	1.88517
DSP	1.86261
HIST1H1C	1.8421
FXYD3	1.82719
COX6C	1.81353
PPP1R1B	1.80246
PSMB3	1.79832
ADIRF	1.75146
MGST1	1.74042
DSCAM-AS1	1.73522
S100A6	1.72153
MT1G	1.63028
AZGP1	1.57951
H2AFJ	1.56981
AGR3	1.56644
SPINT2	1.56431
CA12	1.50287
ALDOA	1.50025
SELM	1.49551
CYB5A	1.46161
CD24	1.45693
MUC1	1.43251
LXN	1.35626
GATA3	1.32972
S100P	1.3296
RPL41	1.3281
SERF2	1.3281
AATF	1.31322
CDK12	1.29807
ZG16B	1.29667
RPS17	1.29182
DDX52	1.27803
WFDC2	1.27675
TACSTD2	1.27525
TCEB2	1.26503
MRPL45	1.25018
GAPDH	1.23952
S100A10	1.22934
S100A14	1.22374
S100A13	1.21982
NUPR1	1.20097
EIF3H	1.19741
C8orf4	1.18088
PPIB	1.17954
PPDPF	1.17161
C19orf33	1.16168
S100A1	1.14469
TSTD1	1.14049
TFF3	1.13336
MYEOV2	1.13125
MALAT1	1.11445
POLR2L	1.09624
LASP1	1.09494
CLDN3	1.09481
ATP5E	1.08625
KRT15	1.07909
STARD10	1.06866
CIB1	1.06863
MDK	1.05482
ELF3	1.05002
MT1E	1.04882
SQSTM1	1.0452
CLDN4	1.04153
RPL36A	1.03044
TRPS1	1.02587
H3F3A	1.02312
RARRES1	1.0141
IGFBP5	1.01159
RPL30	1.00844
CITED4	1.003
GRB7	0.984746
SLC7A2	0.983288
SMS	0.982699
METRN	0.98105
TMED3	0.962933
GNB2L1	0.958528
SLPI	0.946181
SYNRG	0.937433
CP	0.937259
UQCRFS1	0.93133
BLVRB	0.926401

## Sheet: cluster2
gene	avg_log2FC
CD74	5.15254
HLA-DRA	4.86094
C1QB	4.68467
CCL4L2	4.66525
APOC1	4.43352
CCL4	4.37412
C1QC	4.14893
RGS1	4.12243
CCL3L1	4.02487
IL1B	4.00946
HLA-DPA1	4.00669
SPP1	3.9968
C1QA	3.99078
APOE	3.93323
CCL3L3	3.90707
HLA-DRB1	3.88661
TYROBP	3.68152
HLA-DPB1	3.66237
C3	3.64061
CCL3	3.58908
OLR1	3.40733
FCER1G	3.39276
CD83	3.37059
CTSB	3.29825
AIF1	3.28556
MS4A7	3.26293
GPR183	3.26251
LAPTM5	3.01557
NFKBIA	2.90261
TREM2	2.82082
FTL	2.80878
MS4A6A	2.8082
CD14	2.80586
CSF1R	2.78066
FCGR3A	2.75602
CYBB	2.71518
HLA-DRB6	2.63904
BAG3	2.60936
HLA-DMB	2.59956
HSPA1B	2.59191
HSPH1	2.53047
SRGN	2.53019
RNASET2	2.52401
GPX1	2.52257
CX3CR1	2.49004
HSPA6	2.48735
CTSS	2.48712
PPP1R15A	2.46235
HLA-DQA1	2.4594
PLIN2	2.457
HSPA1A	2.44569
CH25H	2.44231
MAFB	2.4404
SGK1	2.439
HMOX1	2.40209
MSR1	2.39666
KLF2	2.39048
HLA-DMA	2.38996
NR4A2	2.37979
VSIG4	2.37023
NPC2	2.30904
PLXDC2	2.28147
KCTD12	2.27391
ALOX5AP	2.26687
PSAP	2.25159
CXCL2	2.23765
IER5	2.2248
ID2	2.22135
ITGB2	2.21186
DNAJB1	2.18709
HBEGF	2.18455
TNF	2.18449
NR4A3	2.18275
SAT1	2.17347
FCGR2A	2.13615
DUSP1	2.13183
FTLP3	2.12444
KLF6	2.11782
SLCO2B1	2.10793
SERPINE1	2.05649
IL1RN	2.05533
OTUD1	2.04036
ZNF331	2.03749
LPAR6	2.0294
MS4A4A	2.0247
OLFML3	2.01623
LILRB4	2.01214
SERPINB9	1.9876
PLEK	1.98428
HLA-DQB1	1.94966
ZFP36L1	1.93768
ZFP36	1.93197
CCL2	1.93104
CD163	1.91978
NFKBIZ	1.90968
HAMP	1.902
CD69	1.90126
TNFAIP3	1.89035
MAF	1.88514
CDKN1A	1.87318

## Sheet: cluster3
gene	avg_log2FC
BCAN	2.15966
AARD	2.1097
PTPRZ1	2.06437
OLIG1	2.03199
GPM6A	2.00827
C1orf61	1.98551
MAP2	1.97048
ACTG2	1.93291
SOX4	1.91632
OLIG2	1.75423
SCG3	1.71334
HES6	1.6586
CALML5	1.6465
PDGFRA	1.63435
ETV1	1.60242
FXYD6	1.49945
DLL3	1.46336
NDUFB9	1.40564
SCD5	1.37851
TUBB2B	1.34429
RPS6	1.32392
NOVA1	1.31713
MFGE8	1.30385
RPL18A	1.29368
SOX2	1.25821
NKAIN4	1.25195
UBA52	1.24213
SCRG1	1.2372
SOX6	1.21698
PMP2	1.20899
ADGRG1	1.20596
NRXN1	1.20512
RPS15	1.1866
NFIB	1.18629
SOX8	1.1805
LDHB	1.17919
LSM4	1.16577
MARCKS	1.161
CDKN2A	1.15711
KRT7	1.14727
TUBA1A	1.1086
GADD45G	1.10667
RAB3IP	1.10612
STOML2	1.10308
SERBP1	1.09699
ASCL1	1.09464
MLLT11	1.09174
VCAN	1.07589
GRIA2	1.06822
TCF12	1.06178
TXN	1.05482
NDUFA13	1.05429
CKB	1.03376
ZBTB20	1.01056
TM4SF1	1.00541
DCX	1.00178
SMOC1	0.992543
GAL	0.987014
BEX1	0.981843
NFIX	0.974503
MT-CO2	0.972742
LRRC75A-AS1	0.969312
ZEB1	0.968509
LSAMP	0.967272
DBI	0.953358
DSEL	0.951488
FERMT1	0.937554
SERPINE2	0.935711
MMP16	0.93252
CCND2	0.931292
LIMA1	0.930021
SOX11	0.926458
MT-CO3	0.925504
MYC	0.925364
PFN2	0.924457
NCAM1	0.923314
TCF4	0.920632
RPL35	0.884203
UQCRH	0.881382
NR2C2AP	0.878078
RPS10	0.875494
SRI	0.872699
SIGMAR1	0.86306
BEX3	0.86149
DPYSL3	0.85709
TMEM261	0.854485
LAPTM4B	0.846883
PTN	0.843815
CRABP1	0.842609
MT-ATP8	0.841197
SF3B6	0.837526
RPL5	0.833752
PTMS	0.824744
KXD1	0.824515
FABP5	0.820931
CD24	0.814222
RPL8	0.813985
SNHG19	0.811603
PCSK1N	0.811584
UCHL1	0.811155

## Sheet: cluster4
gene	avg_log2FC
HIST1H4C	2.81426
CENPF	2.75899
TOP2A	2.75302
NUSAP1	2.34087
UBE2C	2.19373
HMGB2	1.99139
H2AFZ	1.94366
PTTG1	1.88316
TUBA1B	1.66884
LSM4	1.66141
BIRC5	1.63544
UBE2T	1.61719
CKS1B	1.61228
MKI67	1.59949
AARD	1.58367
CKS2	1.56511
TPX2	1.48223
PBK	1.47774
CCNB1	1.46859
SMC4	1.46137
PRC1	1.45241
CALML5	1.40634
HMGN2	1.40231
NDUFB9	1.38095
ATAD2	1.37026
MFGE8	1.35424
HMGB1	1.35413
CKAP2	1.3252
SERBP1	1.31192
UBA52	1.29927
CDC20	1.27343
NUF2	1.25761
ASPM	1.24803
STMN1	1.2423
KIAA0101	1.24149
ARL6IP1	1.23315
TUBB	1.23157
CENPW	1.22968
RPL18A	1.22835
RPS6	1.21547
CENPU	1.20869
NDUFA13	1.19845
CDK1	1.19115
DTYMK	1.17508
ACTG2	1.17243
DEK	1.16721
CDKN2A	1.14511
STOML2	1.14274
EPCAM	1.13988
RPS15	1.13794
RAD21	1.13158
GAL	1.12974
TXN	1.12316
KPNA2	1.10069
UBE2S	1.09404
CKB	1.09068
CLSPN	1.06652
CENPE	1.06624
MAD2L1	1.05587
ANP32E	1.04527
TMPO	1.04526
CDKN3	1.03176
RPL35	1.01916
RPS10	1.01871
TOMM5	0.998579
PERP	0.993477
HN1	0.98916
SMC2	0.987782
GGH	0.987478
CCNB2	0.979513
DUT	0.977751
RRM2	0.973859
KXD1	0.970751
CAPS	0.967736
MED30	0.961894
UQCRH	0.961722
RANBP1	0.960554
NR2C2AP	0.96037
TMEM106C	0.959939
CRABP1	0.95414
RPL8	0.952608
CALM2	0.949485
KIF2C	0.945199
H2AFV	0.940518
PLP2	0.931975
STRA13	0.92658
KRT7	0.923808
SNRPE	0.921062
PSIP1	0.919745
TUBB4B	0.919286
HMGN1	0.917423
LSM5	0.915667
AURKA	0.912961
DNPH1	0.911738
ILF2	0.907793
USP1	0.907511
NUCKS1	0.90653
RPSA	0.904454
GTSE1	0.897599
PTMA	0.896807

## Sheet: cluster5
gene	avg_log2FC
NDUFA4L2	4.20709
TAGLN	4.05195
IGFBP7	4.03406
RGS5	4.01971
CALD1	3.68836
MYL9	3.60852
BGN	3.555
THY1	3.35168
COL4A1	3.28658
ACTA2	3.28074
SPARC	3.00976
TIMP1	2.97455
COL4A2	2.94735
HIGD1B	2.9437
FN1	2.94086
IBSP	2.8277
COL1A2	2.72063
DCN	2.65774
TPM2	2.64479
LINC00152	2.643
PCOLCE	2.6311
MIR4435-2HG	2.63056
SPARCL1	2.60476
UACA	2.47401
LGALS1	2.43745
COL6A2	2.43526
COL3A1	2.38745
NOTCH3	2.37711
C11orf96	2.36732
COL1A1	2.36207
IGFBP4	2.29685
PLAC9	2.24995
FILIP1L	2.24979
FRZB	2.24758
PRKCDBP	2.18241
COL18A1	2.18209
ID3	2.16526
CCDC102B	2.15099
PGF	2.1321
COL6A1	2.0765
VIM	1.99764
LUM	1.9845
PLXDC1	1.95483
SERPINH1	1.90337
PDGFRB	1.89904
ITGA1	1.8957
LHFP	1.89529
COX7A1	1.848
PRSS23	1.83236
EPAS1	1.8231
SDC2	1.81727
IFITM3	1.80636
MMP9	1.79423
TFPI	1.79052
CPE	1.76787
TPM1	1.7592
HES4	1.7493
GGT5	1.7459
CAV1	1.74523
ITGB1	1.7334
COL5A2	1.73221
SOD3	1.72505
NR2F2	1.71369
TINAGL1	1.70874
CYBA	1.69051
MYL6	1.68879
SERPING1	1.68148
MYO1B	1.65209
TGFB1I1	1.64745
EPS8	1.64678
FSTL1	1.64668
LAMA4	1.63107
PDLIM1	1.62907
MMP11	1.61893
NID1	1.58522
LMNA	1.58132
TPPP3	1.5777
CD248	1.57431
TIMP3	1.55272
IFITM1	1.55206
CCDC3	1.54467
ISG15	1.54394
MYL12A	1.51986
C1R	1.50238
PPP1R14A	1.49783
SPON2	1.49317
MCAM	1.49062
ATP1A2	1.4893
NNMT	1.46308
45180	1.45028
MXRA8	1.42295
FBLN1	1.40762
GJA4	1.40155
ISYNA1	1.37685
DKK3	1.36772
EHD2	1.3553
ANXA6	1.33776
CLIC1	1.31117
STOM	1.30415
MGLL	1.30332

## Sheet: cluster6
gene	avg_log2FC
PLP1	6.6961
MAG	4.72976
CLDND1	4.69572
TF	4.56914
CNP	4.50942
APLP1	4.39354
ERMN	4.3188
PTGDS	4.29383
MOBP	4.20309
APOD	4.05251
QDPR	4.02408
TMEM144	3.96829
CLDN11	3.84684
MOG	3.81206
CAMK2N1	3.79868
PLEKHB1	3.64495
CRYAB	3.62709
MAL	3.60328
UGT8	3.53088
CARNS1	3.49235
CNTN2	3.47951
CNDP1	3.46167
FEZ1	3.42518
MYRF	3.37891
SCD	3.35149
ENPP2	3.287
S100B	3.27078
PIP4K2A	3.24611
EDIL3	3.2347
GPM6B	3.18805
PPP1R14A	3.09419
ANLN	3.05493
ABCA2	3.04046
DPYSL2	3.03918
GPRC5B	2.97619
CSRP1	2.96805
FGFR2	2.95433
STMN4	2.94647
SLC44A1	2.9325
TPPP	2.90422
SOX2-OT	2.89277
LHPP	2.89209
MBP	2.88372
RNASE1	2.8715
45173	2.86305
RAPGEF5	2.8622
PLLP	2.861
PCDH9	2.85288
AMER2	2.85053
APP	2.84536
TTLL7	2.8146
SPOCK3	2.79801
HSPA2	2.79494
FAIM2	2.79102
TSC22D4	2.77987
SORT1	2.77609
ZDHHC9	2.77521
KCNMB4	2.77281
GSN	2.7551
ATP1B1	2.7535
SLC12A2	2.71337
GNAO1	2.70735
LANCL1	2.69721
PMP22	2.68883
SLAIN1	2.68581
AIF1L	2.68205
CDK18	2.67929
SLC48A1	2.65199
TRIM2	2.65094
FA2H	2.57318
SIRT2	2.55741
SECISBP2L	2.55439
ANKS1B	2.54405
OPALIN	2.54328
BCAS1	2.53908
SLC24A2	2.53076
FAM107B	2.52077
MAP7	2.485
KIF1A	2.47479
QKI	2.46332
MAP1A	2.43931
TMEM151A	2.4338
PLA2G16	2.43236
ELAVL3	2.42018
SHTN1	2.41812
LAMP2	2.41738
NKX6-2	2.39231
KLK6	2.36794
45177	2.36585
ARHGAP23	2.33759
ENDOD1	2.335
RTN4	2.32566
SCD5	2.3239
SYT11	2.29915
GAS7	2.29412
PTPRD	2.28418
NCAM1	2.28168
RTN3	2.28075
FMNL2	2.24593
CERCAM	2.23319

## Sheet: cluster7
gene	avg_log2FC
C9orf24	2.58163
ATP5F1E	2.39287
CLU	2.37934
CETN2	2.31318
C1orf194	2.17752
MT-ATP8	2.13363
SOX2	2.08664
CAPS	1.88935
FAM183A	1.88909
HES1	1.86971
ATP5MF	1.8509
BEX1	1.84048
ATP5ME	1.80187
ATP5MG	1.75398
ATP5MC2	1.70269
NTRK2	1.70027
AQP4	1.6864
ATP5PF	1.6731
BEX3	1.6629
MT-RNR2	1.6491
PIFO	1.62416
GJA1	1.62305
AGT	1.61331
RSPH1	1.60865
MT-RNR1	1.5977
ATP5MC3	1.59039
CCDC173	1.57892
ATP5MPL	1.57688
MT-TV	1.56348
MNS1	1.50899
ATP5MD	1.50805
LRRIQ1	1.50075
ATP5PO	1.48748
ATP5PD	1.47766
IQCG	1.47502
ATP5F1B	1.47005
AL121899.1	1.46684
MT-ND4L	1.46507
CCDC146	1.44977
ROMO1	1.43977
IK	1.43858
CA3	1.432
MTATP6P1	1.4258
METTL7A	1.40123
C11orf88	1.39811
MT3	1.38834
TCEAL9	1.38719
DTNA	1.37217
ATP5IF1	1.36291
SELENOW	1.31352
KIF9	1.30499
CTGF	1.30297
AK1	1.28628
GADD45G	1.28366
ATP1A2	1.2773
ELOB	1.27116
COPS9	1.26731
GPM6A	1.26141
C5orf49	1.25928
STMP1	1.25762
CCDC181	1.24144
RBMX	1.2404
ATP5F1A	1.23721
SPAG1	1.22178
MT-TP	1.21859
GFAP	1.21729
GATM	1.21407
RACK1	1.21396
PCP4	1.21396
SOX2-OT	1.20515
SEM1	1.17679
HSPB8	1.1746
PCSK1N	1.1652
FAM229B	1.16208
CDO1	1.15365
CAPSL	1.14973
NME5	1.14161
SNHG6	1.13787
PSPHP1	1.13311
TUBA1A	1.13198
FAM107A	1.12781
LINC00844	1.12488
RDX	1.12297
TCEAL2	1.11792
NFIX	1.11617
C9orf116	1.10945
NIPSNAP2	1.1093
DPYSL2	1.10655
ANXA1	1.10264
C1orf61	1.0957
GMNN	1.09128
NFIA	1.08151
CKB	1.07894
CAVIN1	1.07656
AKAP9	1.06402
SMARCA5	1.05734
C11orf58	1.05504
HMGN2	1.05245
RPL41P5	1.04426
SPAG16	1.04185

## Sheet: cluster8
gene	avg_log2FC
CCL5	4.14008
GNLY	4.10003
NKG7	3.64237
CXCR4	3.34196
IL7R	3.26538
CD52	3.21187
TRBC2	3.09472
CD2	3.02355
GZMA	2.86256
CD3D	2.72976
TRAC	2.71254
GZMB	2.60957
CST7	2.56471
TRBC1	2.55988
IL32	2.50624
GZMH	2.45058
PTPRC	2.35615
IL2RG	2.34008
CD3E	2.25243
CD69	2.19124
RAC2	2.15619
LTB	2.13803
RUNX3	2.1372
S100A4	2.08732
TSC22D3	2.07943
STK17B	2.0667
ETS1	2.06667
KLRB1	2.06282
TNFAIP3	2.05616
CD7	2.01875
PRF1	1.94606
CD3G	1.93707
ZFP36L2	1.93324
BTG1	1.90555
HCST	1.90135
DUSP2	1.85628
CTSW	1.83762
SPOCK2	1.80194
CREM	1.79573
ISG20	1.76538
HLA-A	1.67461
CD96	1.64293
CORO1A	1.63169
BIRC3	1.62974
LCP1	1.62601
RPL39P3	1.61308
ANXA1	1.59431
TXNIP	1.5854
CYTIP	1.55925
FAM46C	1.55857
AC005912.1	1.54943
ARHGDIB	1.54582
RGCC	1.51417
CNOT6L	1.51272
B2M	1.51223
RPS28P7	1.49168
IKZF3	1.4756
YPEL5	1.47317
CD48	1.46995
RPS29	1.46595
LCK	1.45958
HLA-C	1.43295
HLA-E	1.41793
ARL4C	1.41231
EMB	1.40436
HLA-B	1.39917
ELF1	1.38143
RHOH	1.32335
RPL26P19	1.31333
APOBEC3G	1.30845
STK4	1.29538
LSP1	1.29245
SYNE2	1.28835
AL590867.2	1.2817
WIPF1	1.26734
MT-ND6	1.25627
GIMAP7	1.25505
IKZF1	1.25203
LEPROTL1	1.24646
RPL34	1.24529
RPL6P27	1.23986
IRF1	1.23681
AHNAK	1.22665
SH3BGRL3	1.21901
PPP2R5C	1.2163
AC099560.2	1.21357
RPL13AP5	1.21258
HLA-F	1.20439
JUND	1.19765
CDC42SE2	1.19562
LIMD2	1.1862
MBNL1	1.17214
AC024293.1	1.16719
ZC3HAV1	1.16692
45175	1.15255
RORA	1.14228
EZR	1.13871
ACAP1	1.13252
CLEC2D	1.13016
RPL3P4	1.12879

## Sheet: cluster9
gene	avg_log2FC
GFAP	3.26075
CHI3L1	2.85675
COL1A1	2.70106
CLU	2.6289
TIMP1	2.56785
COL3A1	2.33735
DCN	2.30815
NTRK2	2.25506
AQP4	2.20716
COL1A2	2.1932
BCAN	2.04689
FN1	2.0406
ATP1B2	1.9635
APOD	1.94966
SPARCL1	1.91283
PTN	1.90652
GAP43	1.88442
PMP2	1.77988
LUM	1.77197
ITM2C	1.7524
C1orf61	1.71199
CTHRC1	1.70604
CNN3	1.67268
PTPRZ1	1.66872
AGT	1.62273
CCDC80	1.59936
ID4	1.58337
C1R	1.52147
IGFBP7	1.51183
SYNM	1.50814
C1S	1.49738
MT3	1.49338
IGFBP2	1.46545
RAMP1	1.44357
COL6A1	1.38747
CALD1	1.37318
PEA15	1.35742
TIMP3	1.35483
TNC	1.35393
NNMT	1.34934
TUBB2B	1.3485
RGMA	1.31678
MT2A	1.31123
F3	1.3062
CPE	1.3048
ID3	1.3026
NES	1.28893
SEC61G	1.28875
SPARC	1.24835
AEBP1	1.2012
SOX9	1.19769
SLC1A2	1.19499
HOPX	1.19296
GPM6A	1.17816
TTYH1	1.1771
SOX2	1.1576
NCAN	1.14427
TNFRSF12A	1.13137
ZBTB20	1.11942
CYR61	1.11444
DPYSL3	1.10408
ATP1A2	1.10395
TSPAN3	1.10176
IGFBP5	1.09212
FHL1	1.08804
NFIA	1.08796
CSPG5	1.07623
PON2	1.07526
DDR1	1.07459
CST3	1.07029
NRCAM	1.06261
TAGLN	1.06021
VIM	1.04879
MAP1B	1.04736
NR2F1	1.04398
RCAN1	1.04358
BEX3	1.03501
BAALC	1.03234
DTNA	1.02784
HEY1	1.01734
COL6A2	1.01584
GPM6B	1.01478
MT1X	1.01341
ITGB8	0.997901
ANXA1	0.989881
GJA1	0.981713
EFEMP1	0.9791
RARRES2	0.976701
FABP7	0.975778
PDPN	0.970164
GATM	0.969202
MAGED1	0.957879
THBS2	0.953765
SCG3	0.953582
SDC3	0.953565
SLC1A3	0.953257
FBLN1	0.946921
DCLK2	0.938922
FRZB	0.937216
EDNRB	0.93348

## Sheet: cluster10
gene	avg_log2FC
CLDN5	4.37113
ITM2A	3.79681
VWF	3.54776
SLC9A3R2	3.1383
RAMP2	3.13086
GNG11	2.97156
RGCC	2.92062
FLT1	2.8394
ID1	2.63593
PLVAP	2.62424
ANGPT2	2.612
ECSCR.1	2.56658
HSPG2	2.53878
ENG	2.52533
SPARCL1	2.51547
SPARC	2.47295
ABCG2	2.46667
EGFL7	2.45886
IFI27	2.45195
ESAM	2.44658
CTGF	2.42199
RAMP3	2.35246
FKBP1A	2.32983
PECAM1	2.30331
CD34	2.26725
HYAL2	2.20042
VWA1	2.19799
PCAT19	2.16171
CLEC14A	2.13923
ADGRL4	2.13045
A2M	2.12989
CCDC85B	2.12635
PODXL	2.11585
APOLD1	2.1007
ADGRF5	2.08156
VAMP5	2.08101
EPAS1	2.01145
TM4SF18	1.99426
SPRY1	1.96743
COL4A2	1.95528
ID3	1.94948
CD93	1.94187
INSR	1.90724
ICAM2	1.90629
ESM1	1.87695
COL4A1	1.872
LMO2	1.86854
NPDC1	1.84941
EDN1	1.84446
EMCN	1.81357
CD59	1.80688
IGFBP7	1.75763
SLC2A1	1.73394
ROBO4	1.72981
TIMP3	1.7274
DUSP6	1.69076
CDH5	1.68151
FCN3	1.6667
CXorf36	1.65515
PTRF	1.65116
TGM2	1.64262
SLC38A5	1.62681
CA2	1.61289
PALMD	1.60925
CXCL12	1.60523
IGFBP3	1.60319
GIMAP7	1.60081
APLN	1.58613
TMEM204	1.56629
CALCRL	1.56489
ABLIM1	1.55927
ABCB1	1.55019
TSC22D1	1.55002
IL32	1.52776
SPTBN1	1.516
NOTCH4	1.49898
ITGA6	1.49235
CRIP2	1.48522
HEG1	1.44739
SEC14L1	1.44719
PRKCDBP	1.44276
SLC7A5	1.43582
HLA-E	1.4266
PTPRB	1.42559
ADAMTS1	1.42004
TIE1	1.41876
SPOCK2	1.41323
RHOC	1.41321
STC1	1.41137
MFSD2A	1.40562
PRSS23	1.39689
WWTR1	1.38601
ARHGAP29	1.37767
MGST2	1.36414
ACVRL1	1.35104
TCF4	1.34971
SOX18	1.33547
CYYR1	1.33438
GDF15	1.31811
MYL12A	1.31585

[truncated: 2 more sheets: cluster11, cluster12]
